# Supplementary material for: Novel Sulfonamide-Based Carbamates as Selective Inhibitors of BChE
Source: Int J Mol Sci. 2021 Aug 31;22(17):9447. doi: 10.3390/ijms22179447 (PMC8430704; doi:10.3390/ijms22179447)
Supplement: Supplementary file 1 [file ijms-22-09447-s001.zip]

Archive with 1 entries (1 files):
- ijms-1371097-supplementary.pdf
